# Supplementary material for: PKCθ Regulates Pituitary Adenoma Bone Invasion by Activating Osteoclast in NF-κB/IL-1β-Dependent Manner
Source: Cancers (Basel). 2023 Mar 6;15(5):1624. doi: 10.3390/cancers15051624 (PMC10001016; doi:10.3390/cancers15051624)
Supplement: Supplementary file 1 [file cancers-15-01624-s001.zip]

Archive with 1 entries (1 files):
- cancers-2211653-supplementary.pdf
